# Supplementary material for: Beyond Blood Sugar: Low Awareness of Kidney Disease among Type 2 Diabetes Mellitus Patients in Dalmatia—Insights from the First Open Public Call
Source: Medicina (Kaunas). 2024 Oct 8;60(10):1643. doi: 10.3390/medicina60101643 (PMC11509393; doi:10.3390/medicina60101643)
Supplement: Supplementary file 1 [file medicina-60-01643-s001.zip]

Archive with 1 entries (1 files):
- medicina-3223607-supplementary.pdf
